# Supplementary material for: Mediating effect of pubertal stages on the family environment and neurodevelopment: An open-data replication and multiverse analysis of an ABCD Study®
Source: Neuroimage Rep. 2022 Sep 18;2(4):100133. doi: 10.1016/j.ynirp.2022.100133 (PMC9770593; doi:10.1016/j.ynirp.2022.100133)
Supplement: Multimedia component 2 [file mmc2.csv]

X	Y	M	Observations	N_Parameters	Effect	conf.high	conf.low	estimate	p.value	std.error
Avg IncEdu	ACC CA	PDS ParYth	6063	13	Apath	-0.164728298	-0.216999534	-0.190863916	0	0.013334744
Avg IncEdu	ACC CA	PDS ParYth	6063	13	Bpath	0.044491841	-0.018777148	0.012857347	0.425685253	0.016140345
Avg IncEdu	ACC CA	PDS ParYth	6063	13	Direct	-0.015754519	-0.068799711	-0.042277115	0.001782954	0.013532185
Avg IncEdu	ACC CA	PDS ParYth	6063	13	Indirect	0.00359879	-0.008506797	-0.002454004	0.426826159	0.003088217
Avg IncEdu	ACC CA	PDS ParYth	6063	13	Total	-0.018848353	-0.070613884	-0.044731118	0.000705972	0.013205735
Avg IncEdu	ACC CA	PDS Par	6063	13	Apath	-0.156099025	-0.20406296	-0.180080992	0	0.012235923
Avg IncEdu	ACC CA	PDS Par	6063	13	Bpath	0.064954136	0.004154624	0.03455438	0.025892177	0.015510365
Avg IncEdu	ACC CA	PDS Par	6063	13	Direct	-0.011361236	-0.065587432	-0.038474334	0.005414998	0.013833467
Avg IncEdu	ACC CA	PDS Par	6063	13	Indirect	-0.000677451	-0.011767723	-0.006222587	0.027848547	0.002829203
Avg IncEdu	ACC CA	PDS Par	6063	13	Total	-0.018154295	-0.071239547	-0.044696921	0.000965073	0.013542405
Avg IncEdu	ACC CA	PDS Yth	6063	13	Apath	-0.11790917	-0.174896125	-0.146402647	0	0.014537756
Avg IncEdu	ACC CA	PDS Yth	6063	13	Bpath	0.02713106	-0.03036947	-0.001619205	0.912104446	0.014668772
Avg IncEdu	ACC CA	PDS Yth	6063	13	Direct	-0.018057018	-0.071875399	-0.044966209	0.001055987	0.013729431
Avg IncEdu	ACC CA	PDS Yth	6063	13	Indirect	0.004447327	-0.003973216	0.000237056	0.912128496	0.002148137
Avg IncEdu	ACC CA	PDS Yth	6063	13	Total	-0.018192304	-0.071266001	-0.044729153	0.000954468	0.013539457
Avg IncEdu	ACC CT	PDS ParYth	6063	13	Apath	-0.164523677	-0.217215706	-0.190869691	0	0.013442091
Avg IncEdu	ACC CT	PDS ParYth	6063	13	Bpath	0.003217341	-0.061690641	-0.02923665	0.07745256	0.016558463
Avg IncEdu	ACC CT	PDS ParYth	6063	13	Direct	0.042484263	-0.011995166	0.015244549	0.272692764	0.013898069
Avg IncEdu	ACC CT	PDS ParYth	6063	13	Indirect	0.011833589	-0.000672809	0.00558039	0.08027667	0.003190466
Avg IncEdu	ACC CT	PDS ParYth	6063	13	Total	0.047263434	-0.005613556	0.020824939	0.122633298	0.013489276
Avg IncEdu	ACC CT	PDS Par	6063	13	Apath	-0.156726269	-0.203309069	-0.180017669	0	0.011883586
Avg IncEdu	ACC CT	PDS Par	6063	13	Bpath	-0.016172024	-0.078949454	-0.047560739	0.002980206	0.016014945
Avg IncEdu	ACC CT	PDS Par	6063	13	Direct	0.039081517	-0.014648585	0.012216466	0.372787952	0.01370691
Avg IncEdu	ACC CT	PDS Par	6063	13	Indirect	0.014310136	0.002813411	0.008561773	0.003509022	0.002932892
Avg IncEdu	ACC CT	PDS Par	6063	13	Total	0.046869658	-0.005313179	0.020778239	0.118560866	0.013312193
Avg IncEdu	ACC CT	PDS Yth	6063	13	Apath	-0.11769075	-0.175166471	-0.14642861	0	0.014662443
Avg IncEdu	ACC CT	PDS Yth	6063	13	Bpath	0.023229291	-0.034317951	-0.00554433	0.705682123	0.014680688
Avg IncEdu	ACC CT	PDS Yth	6063	13	Direct	0.047438515	-0.007402527	0.020017994	0.152474315	0.013990319
Avg IncEdu	ACC CT	PDS Yth	6063	13	Indirect	0.005030518	-0.003406821	0.000811849	0.706040545	0.002152422
Avg IncEdu	ACC CT	PDS Yth	6063	13	Total	0.04780526	-0.006145575	0.020829842	0.130167324	0.013763221
Avg IncEdu	Amygdala vol	PDS ParYth	6063	13	Apath	-0.164453184	-0.217330424	-0.190891804	0	0.01348934
Avg IncEdu	Amygdala vol	PDS ParYth	6063	13	Bpath	0.059755902	-0.004277683	0.027739109	0.089489246	0.016335399
Avg IncEdu	Amygdala vol	PDS ParYth	6063	13	Direct	0.032063021	-0.020864618	0.005599202	0.678370169	0.013502197
Avg IncEdu	Amygdala vol	PDS ParYth	6063	13	Indirect	0.000855822	-0.011446159	-0.005295169	0.091552761	0.003138318
Avg IncEdu	Amygdala vol	PDS ParYth	6063	13	Total	0.026133746	-0.02552568	0.000304033	0.981594358	0.013178667
Avg IncEdu	Amygdala vol	PDS Par	6063	13	Apath	-0.156018492	-0.204185361	-0.180101927	0	0.012287692
Avg IncEdu	Amygdala vol	PDS Par	6063	13	Bpath	0.056282636	-0.003852995	0.02621482	0.087486646	0.015341004
Avg IncEdu	Amygdala vol	PDS Par	6063	13	Direct	0.030839888	-0.02073671	0.005051589	0.701029432	0.013157537
Avg IncEdu	Amygdala vol	PDS Par	6063	13	Indirect	0.000725051	-0.01016773	-0.00472134	0.089310929	0.002778822
Avg IncEdu	Amygdala vol	PDS Par	6063	13	Total	0.025692554	-0.025032055	0.00033025	0.979639209	0.012940189
Avg IncEdu	Amygdala vol	PDS Yth	6063	13	Apath	-0.117578213	-0.17540011	-0.146489162	0	0.014750755
Avg IncEdu	Amygdala vol	PDS Yth	6063	13	Bpath	0.041744775	-0.015889265	0.012927755	0.379255016	0.014702831
Avg IncEdu	Amygdala vol	PDS Yth	6063	13	Direct	0.027793594	-0.023421579	0.002186007	0.867123351	0.013065335
Avg IncEdu	Amygdala vol	PDS Yth	6063	13	Indirect	0.002339059	-0.006126611	-0.001893776	0.380546139	0.00215965
Avg IncEdu	Amygdala vol	PDS Yth	6063	13	Total	0.025573638	-0.024989175	0.000292231	0.981925068	0.012898914
Avg IncEdu	L AmygCON	PDS ParYth	6063	13	Apath	-0.164627147	-0.217545836	-0.191086491	0	0.013499914
Avg IncEdu	L AmygCON	PDS ParYth	6063	13	Bpath	-0.014659446	-0.082525831	-0.048592639	0.005005398	0.017313171
Avg IncEdu	L AmygCON	PDS ParYth	6063	13	Direct	0.154376643	0.096780564	0.125578604	0	0.014693147
Avg IncEdu	L AmygCON	PDS ParYth	6063	13	Indirect	0.015921254	0.00264954	0.009285397	0.00609677	0.003385704
Avg IncEdu	L AmygCON	PDS ParYth	6063	13	Total	0.162700663	0.107027338	0.134864	0	0.01420264
Avg IncEdu	L AmygCON	PDS Par	6063	13	Apath	-0.156553555	-0.204024597	-0.180289076	0	0.012110182
Avg IncEdu	L AmygCON	PDS Par	6063	13	Bpath	-0.040425329	-0.102742988	-0.071584158	6.71E-06	0.015897654
Avg IncEdu	L AmygCON	PDS Par	6063	13	Direct	0.150248881	0.094104434	0.122176657	0	0.014322826
Avg IncEdu	L AmygCON	PDS Par	6063	13	Indirect	0.018832523	0.006979161	0.012905842	1.97E-05	0.003023872
Avg IncEdu	L AmygCON	PDS Par	6063	13	Total	0.162454046	0.107710953	0.135082499	0	0.013965331
Avg IncEdu	L AmygCON	PDS Yth	6063	13	Apath	-0.118084128	-0.17482909	-0.146456609	0	0.014476022
Avg IncEdu	L AmygCON	PDS Yth	6063	13	Bpath	0.016161776	-0.04392661	-0.013882417	0.365129712	0.015328952
Avg IncEdu	L AmygCON	PDS Yth	6063	13	Direct	0.161244502	0.104510085	0.132877294	0	0.014473332
Avg IncEdu	L AmygCON	PDS Yth	6063	13	Indirect	0.006456449	-0.002390106	0.002033172	0.367639965	0.002256816
Avg IncEdu	L AmygCON	PDS Yth	6063	13	Total	0.162707685	0.107113245	0.134910465	0	0.014182516
Avg IncEdu	R AmygCON	PDS ParYth	6063	13	Apath	-0.165033478	-0.216616217	-0.190824847	0	0.013159104
Avg IncEdu	R AmygCON	PDS ParYth	6063	13	Bpath	-0.007698593	-0.07294673	-0.040322662	0.015415219	0.016645239
Avg IncEdu	R AmygCON	PDS ParYth	6063	13	Direct	0.135295353	0.079106367	0.10720086	7.51E-14	0.014334188
Avg IncEdu	R AmygCON	PDS ParYth	6063	13	Indirect	0.014039219	0.001349912	0.007694566	0.017455358	0.003237128
Avg IncEdu	R AmygCON	PDS ParYth	6063	13	Total	0.142176279	0.087614573	0.114895426	2.22E-16	0.013919058
Avg IncEdu	R AmygCON	PDS Par	6063	13	Apath	-0.156809913	-0.203474351	-0.180142132	0	0.011904412
Avg IncEdu	R AmygCON	PDS Par	6063	13	Bpath	-0.037823447	-0.096658718	-0.067241083	7.47E-06	0.015009274
Avg IncEdu	R AmygCON	PDS Par	6063	13	Direct	0.130813536	0.075141329	0.102977433	4.15E-13	0.014202355
Avg IncEdu	R AmygCON	PDS Par	6063	13	Indirect	0.017673176	0.006552728	0.012112952	1.96E-05	0.002836901
Avg IncEdu	R AmygCON	PDS Par	6063	13	Total	0.142589599	0.08759117	0.115090385	2.22E-16	0.014030469
Avg IncEdu	R AmygCON	PDS Yth	6063	13	Apath	-0.117909965	-0.174900059	-0.146405012	0	0.014538557
Avg IncEdu	R AmygCON	PDS Yth	6063	13	Bpath	0.022534061	-0.037956374	-0.007711157	0.617285064	0.015431517
Avg IncEdu	R AmygCON	PDS Yth	6063	13	Direct	0.142016986	0.085618184	0.113817585	2.66E-15	0.014387714
Avg IncEdu	R AmygCON	PDS Yth	6063	13	Indirect	0.00557309	-0.003315186	0.001128952	0.618559448	0.002267459
Avg IncEdu	R AmygCON	PDS Yth	6063	13	Total	0.142562217	0.087330857	0.114946537	4.44E-16	0.014089892
Child Fact	ACC CA	PDS ParYth	6646	13	Apath	-0.073122074	-0.122703222	-0.097912648	9.77E-15	0.012648484
Child Fact	ACC CA	PDS ParYth	6646	13	Bpath	0.048473115	-0.013118645	0.017677235	0.26057007	0.015712473
Child Fact	ACC CA	PDS ParYth	6646	13	Direct	0.061338934	0.013644073	0.037491504	0.002060725	0.01216728
Child Fact	ACC CA	PDS ParYth	6646	13	Indirect	0.001309041	-0.004770691	-0.001730825	0.264441329	0.001550981
Child Fact	ACC CA	PDS ParYth	6646	13	Total	0.059383755	0.012137603	0.035760679	0.00300722	0.012052811
Child Fact	ACC CA	PDS Par	6646	13	Apath	-0.026682074	-0.069364487	-0.04802328	1.03E-05	0.010888571
Child Fact	ACC CA	PDS Par	6646	13	Bpath	0.069036452	0.012332429	0.04068444	0.004915799	0.014465578
Child Fact	ACC CA	PDS Par	6646	13	Direct	0.061330468	0.014064076	0.037697272	0.001769996	0.012057975
Child Fact	ACC CA	PDS Par	6646	13	Indirect	-0.000349777	-0.003557824	-0.0019538	0.016969943	0.000818394
Child Fact	ACC CA	PDS Par	6646	13	Total	0.059363911	0.012123032	0.035743472	0.003017963	0.012051466
Child Fact	ACC CA	PDS Yth	6646	13	Apath	-0.08136039	-0.134888367	-0.108124378	2.44E-15	0.013655347
Child Fact	ACC CA	PDS Yth	6646	13	Bpath	0.029531683	-0.024946127	0.002292778	0.86896299	0.013897656
Child Fact	ACC CA	PDS Yth	6646	13	Direct	0.059750403	0.012224721	0.035987562	0.002994895	0.012124121
Child Fact	ACC CA	PDS Yth	6646	13	Indirect	0.002699517	-0.003195327	-0.000247905	0.869061351	0.001503815
Child Fact	ACC CA	PDS Yth	6646	13	Total	0.05940833	0.012070983	0.035739657	0.003080964	0.012076076
Child Fact	ACC CT	PDS ParYth	6646	13	Apath	-0.072811136	-0.122816219	-0.097813678	1.75E-14	0.012756633
Child Fact	ACC CT	PDS ParYth	6646	13	Bpath	0.00351763	-0.058079161	-0.027280766	0.082544867	0.015713756
Child Fact	ACC CT	PDS ParYth	6646	13	Direct	-0.009538122	-0.060139302	-0.034838712	0.00695785	0.012908701
Child Fact	ACC CT	PDS ParYth	6646	13	Indirect	0.005719364	-0.0003825	0.002668432	0.086484594	0.001556627
Child Fact	ACC CT	PDS ParYth	6646	13	Total	-0.007018733	-0.057321828	-0.03217028	0.012179275	0.012832658
Child Fact	ACC CT	PDS Par	6646	13	Apath	-0.026963914	-0.068952339	-0.047958126	7.56E-06	0.01071153
Child Fact	ACC CT	PDS Par	6646	13	Bpath	-0.018800549	-0.076984679	-0.047892614	0.001252803	0.014843163
Child Fact	ACC CT	PDS Par	6646	13	Direct	-0.009423877	-0.059452064	-0.034437971	0.006968077	0.012762527
Child Fact	ACC CT	PDS Par	6646	13	Indirect	0.003985704	0.000607976	0.00229684	0.00768663	0.000861681
Child Fact	ACC CT	PDS Par	6646	13	Total	-0.007110663	-0.057171598	-0.03214113	0.011844243	0.012770881
Child Fact	ACC CT	PDS Yth	6646	13	Apath	-0.081248382	-0.134969186	-0.108108784	3.11E-15	0.013704538
Child Fact	ACC CT	PDS Yth	6646	13	Bpath	0.024622473	-0.029764673	-0.0025711	0.852985246	0.013874527
Child Fact	ACC CT	PDS Yth	6646	13	Direct	-0.007755579	-0.057073883	-0.032414731	0.009983665	0.012581431
Child Fact	ACC CT	PDS Yth	6646	13	Indirect	0.003218872	-0.002662955	0.000277959	0.853037089	0.001500493
Child Fact	ACC CT	PDS Yth	6646	13	Total	-0.007608374	-0.056665171	-0.032136773	0.010231133	0.012514719
Child Fact	Amygdala vol	PDS ParYth	6646	13	Apath	-0.07250927	-0.123190874	-0.097850072	3.80E-14	0.012929218
Child Fact	Amygdala vol	PDS ParYth	6646	13	Bpath	0.059321702	-0.002598817	0.028361443	0.072583017	0.015796341
Child Fact	Amygdala vol	PDS ParYth	6646	13	Direct	0.03454089	-0.014711606	0.009914642	0.430059033	0.012564643
Child Fact	Amygdala vol	PDS ParYth	6646	13	Indirect	0.000376927	-0.005927266	-0.002775169	0.084420865	0.001608242
Child Fact	Amygdala vol	PDS ParYth	6646	13	Total	0.031561327	-0.017282381	0.007139473	0.566661672	0.012460358
Child Fact	Amygdala vol	PDS Par	6646	13	Apath	-0.026151911	-0.069684231	-0.047918071	1.60E-05	0.011105388
Child Fact	Amygdala vol	PDS Par	6646	13	Bpath	0.054366345	-0.002533388	0.025916479	0.074190918	0.014515505
Child Fact	Amygdala vol	PDS Par	6646	13	Direct	0.033011064	-0.016315005	0.008348029	0.50706454	0.012583412
Child Fact	Amygdala vol	PDS Par	6646	13	Indirect	0.00025747	-0.002741205	-0.001241868	0.104505146	0.000764982
Child Fact	Amygdala vol	PDS Par	6646	13	Total	0.031733618	-0.017521294	0.007106162	0.571706264	0.01256526
Child Fact	Amygdala vol	PDS Yth	6646	13	Apath	-0.081454661	-0.134927257	-0.108190959	2.22E-15	0.013641219
Child Fact	Amygdala vol	PDS Yth	6646	13	Bpath	0.038158225	-0.016586777	0.010785724	0.439940037	0.013965818
Child Fact	Amygdala vol	PDS Yth	6646	13	Direct	0.032822799	-0.016253842	0.008284478	0.508156385	0.012519782
Child Fact	Amygdala vol	PDS Yth	6646	13	Indirect	0.00180759	-0.004141426	-0.001166918	0.441949083	0.001517634
Child Fact	Amygdala vol	PDS Yth	6646	13	Total	0.031481585	-0.017246464	0.007117561	0.5669344	0.012430853
Child Fact	L AmygCON	PDS ParYth	6646	13	Apath	-0.073192938	-0.122744844	-0.097968891	9.10E-15	0.012641025
Child Fact	L AmygCON	PDS ParYth	6646	13	Bpath	-0.031406335	-0.095538741	-0.063472538	0.00010463	0.016360608
Child Fact	L AmygCON	PDS ParYth	6646	13	Direct	0.062292127	0.013376349	0.037834238	0.002430239	0.012478744
Child Fact	L AmygCON	PDS ParYth	6646	13	Indirect	0.00975329	0.002683379	0.006218334	0.000565237	0.001803582
Child Fact	L AmygCON	PDS ParYth	6646	13	Total	0.068142555	0.019962589	0.044052572	0.000338213	0.012291033
Child Fact	L AmygCON	PDS Par	6646	13	Apath	-0.025874007	-0.070108818	-0.047991413	2.11E-05	0.011284598
Child Fact	L AmygCON	PDS Par	6646	13	Bpath	-0.058955295	-0.117705648	-0.088330471	3.78E-09	0.01498761
Child Fact	L AmygCON	PDS Par	6646	13	Direct	0.063828579	0.01597956	0.03990407	0.001079073	0.012206607
Child Fact	L AmygCON	PDS Par	6646	13	Indirect	0.006643687	0.001834522	0.004239104	0.000549734	0.00122685
Child Fact	L AmygCON	PDS Par	6646	13	Total	0.068013326	0.020273022	0.044143174	0.000289443	0.012178873
Child Fact	L AmygCON	PDS Yth	6646	13	Apath	-0.081452381	-0.134815695	-0.108134038	2.00E-15	0.01361334
Child Fact	L AmygCON	PDS Yth	6646	13	Bpath	0.004636463	-0.054220095	-0.024791816	0.098704045	0.015014704
Child Fact	L AmygCON	PDS Yth	6646	13	Direct	0.066001913	0.016617342	0.041309628	0.001041849	0.012598336
Child Fact	L AmygCON	PDS Yth	6646	13	Indirect	0.00591947	-0.000557791	0.002680839	0.104718116	0.001652393
Child Fact	L AmygCON	PDS Yth	6646	13	Total	0.068442256	0.019538677	0.043990467	0.00042171	0.012475632
Child Fact	R AmygCON	PDS ParYth	6646	13	Apath	-0.073300221	-0.122795052	-0.098047637	8.22E-15	0.012626464
Child Fact	R AmygCON	PDS ParYth	6646	13	Bpath	-0.025625571	-0.087710265	-0.056667918	0.000346338	0.015838223
Child Fact	R AmygCON	PDS ParYth	6646	13	Direct	0.061427098	0.010010284	0.035718691	0.00646665	0.013116775
Child Fact	R AmygCON	PDS ParYth	6646	13	Indirect	0.008937319	0.002174991	0.005556155	0.001278582	0.001725115
Child Fact	R AmygCON	PDS ParYth	6646	13	Total	0.066657298	0.015892396	0.041274847	0.001436914	0.012950468
Child Fact	R AmygCON	PDS Par	6646	13	Apath	-0.026593481	-0.069602173	-0.048097827	1.17E-05	0.010971807
Child Fact	R AmygCON	PDS Par	6646	13	Bpath	-0.04862008	-0.106441985	-0.077531033	1.47E-07	0.014750757
Child Fact	R AmygCON	PDS Par	6646	13	Direct	0.062509364	0.012736367	0.037622866	0.003046261	0.012697426
Child Fact	R AmygCON	PDS Par	6646	13	Indirect	0.005920921	0.001537228	0.003729074	0.000854334	0.00111831
Child Fact	R AmygCON	PDS Par	6646	13	Total	0.066178847	0.016525033	0.04135194	0.001096438	0.012667022
Child Fact	R AmygCON	PDS Yth	6646	13	Apath	-0.081500533	-0.134861501	-0.108181017	2.00E-15	0.013612742
Child Fact	R AmygCON	PDS Yth	6646	13	Bpath	0.006997054	-0.050843247	-0.021923096	0.137341917	0.01475545
Child Fact	R AmygCON	PDS Yth	6646	13	Direct	0.063932096	0.013762865	0.038847481	0.00240286	0.012798508
Child Fact	R AmygCON	PDS Yth	6646	13	Indirect	0.005574331	-0.000831005	0.002371663	0.146666622	0.001634044
Child Fact	R AmygCON	PDS Yth	6646	13	Total	0.066001445	0.016436842	0.041219143	0.001114481	0.012644264
Par Accept	ACC CA	PDS ParYth	6633	13	Apath	-0.04688116	-0.09678287	-0.071832015	1.67E-08	0.012730262
Par Accept	ACC CA	PDS ParYth	6633	13	Bpath	0.046519291	-0.013317979	0.016600656	0.27681336	0.01526489
Par Accept	ACC CA	PDS ParYth	6633	13	Direct	0.061738386	0.014296886	0.038017636	0.001682189	0.012102646
Par Accept	ACC CA	PDS ParYth	6633	13	Indirect	0.001003228	-0.003388145	-0.001192459	0.287129637	0.001120269
Par Accept	ACC CA	PDS ParYth	6633	13	Total	0.060452575	0.01319778	0.036825177	0.002252409	0.012055016
Par Accept	ACC CA	PDS Par	6633	13	Apath	-0.020869014	-0.063796321	-0.042332668	0.000110804	0.010951045
Par Accept	ACC CA	PDS Par	6633	13	Bpath	0.070242539	0.012101748	0.041172144	0.005505259	0.014832107
Par Accept	ACC CA	PDS Par	6633	13	Direct	0.06185791	0.015349833	0.038603871	0.001139033	0.011864523
Par Accept	ACC CA	PDS Par	6633	13	Indirect	-0.000217019	-0.003268835	-0.001742927	0.025174448	0.000778539
Par Accept	ACC CA	PDS Par	6633	13	Total	0.060141669	0.01358022	0.036860945	0.001914019	0.011878139
Par Accept	ACC CA	PDS Yth	6633	13	Apath	-0.038686412	-0.092023217	-0.065354815	1.56E-06	0.013606578
Par Accept	ACC CA	PDS Yth	6633	13	Bpath	0.026976425	-0.027352488	-0.000188031	0.98917559	0.013859671
Par Accept	ACC CA	PDS Yth	6633	13	Direct	0.060574977	0.013019886	0.036797431	0.00241989	0.012131624
Par Accept	ACC CA	PDS Yth	6633	13	Indirect	0.001787459	-0.001762882	1.23E-05	0.98917463	0.000905716
Par Accept	ACC CA	PDS Yth	6633	13	Total	0.060495538	0.013123902	0.03680972	0.002319494	0.012084823
Par Accept	ACC CT	PDS ParYth	6633	13	Apath	-0.046091191	-0.097145476	-0.071618334	3.82E-08	0.013024291
Par Accept	ACC CT	PDS ParYth	6633	13	Bpath	0.008336477	-0.053869589	-0.022766556	0.151389943	0.015869186
Par Accept	ACC CT	PDS ParYth	6633	13	Direct	0.00941745	-0.040319612	-0.015451081	0.223320375	0.012688259
Par Accept	ACC CT	PDS ParYth	6633	13	Indirect	0.003893329	-0.000632324	0.001630503	0.157869824	0.001154524
Par Accept	ACC CT	PDS ParYth	6633	13	Total	0.010927072	-0.038568229	-0.013820579	0.273708602	0.012626584
Par Accept	ACC CT	PDS Par	6633	13	Apath	-0.020670295	-0.063799217	-0.042234756	0.000123708	0.011002478
Par Accept	ACC CT	PDS Par	6633	13	Bpath	-0.016179048	-0.074653889	-0.045416468	0.002330326	0.014917326
Par Accept	ACC CT	PDS Par	6633	13	Direct	0.00893272	-0.040480705	-0.015773993	0.210811057	0.012605697
Par Accept	ACC CT	PDS Par	6633	13	Indirect	0.00348484	0.000351467	0.001918153	0.016410415	0.000799345
Par Accept	ACC CT	PDS Par	6633	13	Total	0.010817161	-0.038528839	-0.013855839	0.271038277	0.012588496
Par Accept	ACC CT	PDS Yth	6633	13	Apath	-0.038094553	-0.092634625	-0.065364589	2.63E-06	0.013913539
Par Accept	ACC CT	PDS Yth	6633	13	Bpath	0.028824808	-0.02592606	0.001449374	0.917352674	0.013967315
Par Accept	ACC CT	PDS Yth	6633	13	Direct	0.01120617	-0.038614755	-0.013704293	0.28091837	0.012709653
Par Accept	ACC CT	PDS Yth	6633	13	Indirect	0.00169715	-0.001886625	-9.47E-05	0.917467722	0.000914245
Par Accept	ACC CT	PDS Yth	6633	13	Total	0.011035492	-0.038633552	-0.01379903	0.276139538	0.012670907
Par Accept	Amygdala vol	PDS ParYth	6633	13	Apath	-0.047526606	-0.095903416	-0.071715011	6.21E-09	0.01234125
Par Accept	Amygdala vol	PDS ParYth	6633	13	Bpath	0.056256833	-0.004704906	0.025775963	0.097432226	0.01555175
Par Accept	Amygdala vol	PDS ParYth	6633	13	Direct	0.036376393	-0.012480202	0.011948095	0.337742344	0.012463646
Par Accept	Amygdala vol	PDS ParYth	6633	13	Indirect	0.000470352	-0.004167399	-0.001848523	0.118190843	0.001183121
Par Accept	Amygdala vol	PDS ParYth	6633	13	Total	0.03441228	-0.014213137	0.010099572	0.415544771	0.012404671
Par Accept	Amygdala vol	PDS Par	6633	13	Apath	-0.020677609	-0.063671232	-0.04217442	0.000120436	0.010967963
Par Accept	Amygdala vol	PDS Par	6633	13	Bpath	0.052251811	-0.003949437	0.024151187	0.092085387	0.014337316
Par Accept	Amygdala vol	PDS Par	6633	13	Direct	0.035565753	-0.013317048	0.011124353	0.372357821	0.012470331
Par Accept	Amygdala vol	PDS Par	6633	13	Indirect	0.000298804	-0.002335929	-0.001018562	0.129669539	0.000672138
Par Accept	Amygdala vol	PDS Par	6633	13	Total	0.034551603	-0.014340022	0.01010579	0.417802026	0.012472583
Par Accept	Amygdala vol	PDS Yth	6633	13	Apath	-0.0382552	-0.09254515	-0.065400175	2.33E-06	0.013849731
Par Accept	Amygdala vol	PDS Yth	6633	13	Bpath	0.035774988	-0.018027322	0.008873833	0.517936434	0.013725331
Par Accept	Amygdala vol	PDS Yth	6633	13	Direct	0.034739362	-0.013420452	0.010659455	0.385603788	0.012285893
Par Accept	Amygdala vol	PDS Yth	6633	13	Indirect	0.001192231	-0.002352931	-0.00058035	0.521067923	0.000904395
Par Accept	Amygdala vol	PDS Yth	6633	13	Total	0.034092033	-0.013933823	0.010079105	0.41069647	0.012251719
Par Accept	L AmygCON	PDS ParYth	6633	13	Apath	-0.046421281	-0.09672717	-0.071574225	2.44E-08	0.012833371
Par Accept	L AmygCON	PDS ParYth	6633	13	Bpath	-0.034082787	-0.096895375	-0.065489081	4.37E-05	0.016023914
Par Accept	L AmygCON	PDS ParYth	6633	13	Direct	0.047881075	0.000904086	0.024392581	0.041810221	0.011984146
Par Accept	L AmygCON	PDS ParYth	6633	13	Indirect	0.007515187	0.001859474	0.00468733	0.001159133	0.00144281
Par Accept	L AmygCON	PDS ParYth	6633	13	Total	0.052374686	0.005785136	0.029079911	0.014416646	0.011885308
Par Accept	L AmygCON	PDS Par	6633	13	Apath	-0.020676686	-0.063407557	-0.042042121	0.000114907	0.010900933
Par Accept	L AmygCON	PDS Par	6633	13	Bpath	-0.061279703	-0.12028331	-0.090781506	1.63E-09	0.015052217
Par Accept	L AmygCON	PDS Par	6633	13	Direct	0.048687618	0.001502221	0.02509492	0.037091	0.012037312
Par Accept	L AmygCON	PDS Par	6633	13	Indirect	0.006128498	0.001504796	0.003816647	0.001213385	0.001179537
Par Accept	L AmygCON	PDS Par	6633	13	Total	0.052453055	0.005370078	0.028911567	0.0160818	0.012011184
Par Accept	L AmygCON	PDS Yth	6633	13	Apath	-0.038070779	-0.092630684	-0.065350731	2.66E-06	0.013918599
Par Accept	L AmygCON	PDS Yth	6633	13	Bpath	0.001724656	-0.05575614	-0.027015742	0.065423927	0.014663738
Par Accept	L AmygCON	PDS Yth	6633	13	Direct	0.050523465	0.004286563	0.027405014	0.020158997	0.011795345
Par Accept	L AmygCON	PDS Yth	6633	13	Indirect	0.003803379	-0.000272382	0.001765499	0.089508471	0.001039754
Par Accept	L AmygCON	PDS Yth	6633	13	Total	0.052172512	0.006168513	0.029170512	0.012934297	0.01173593
Par Accept	R AmygCON	PDS ParYth	6633	13	Apath	-0.04685417	-0.096634732	-0.071744451	1.61E-08	0.012699356
Par Accept	R AmygCON	PDS ParYth	6633	13	Bpath	-0.026196463	-0.090093538	-0.058145	0.000361019	0.016300574
Par Accept	R AmygCON	PDS ParYth	6633	13	Direct	0.047747447	-0.001451912	0.023147768	0.065141785	0.012551088
Par Accept	R AmygCON	PDS ParYth	6633	13	Indirect	0.00688087	0.001462293	0.004171581	0.002545989	0.001382315
Par Accept	R AmygCON	PDS ParYth	6633	13	Total	0.051680151	0.002958547	0.027319349	0.027949407	0.012429209
Par Accept	R AmygCON	PDS Par	6633	13	Apath	-0.020359031	-0.063940982	-0.042150007	0.000149961	0.011118049
Par Accept	R AmygCON	PDS Par	6633	13	Bpath	-0.049929759	-0.107554177	-0.078741968	8.49E-08	0.014700377
Par Accept	R AmygCON	PDS Par	6633	13	Direct	0.04820562	-0.000494982	0.023855319	0.054842405	0.012423851
Par Accept	R AmygCON	PDS Par	6633	13	Indirect	0.005425628	0.001212321	0.003318974	0.002015971	0.001074843
Par Accept	R AmygCON	PDS Par	6633	13	Total	0.05140898	0.002939607	0.027174293	0.027970296	0.012364863
Par Accept	R AmygCON	PDS Yth	6633	13	Apath	-0.038211432	-0.09261267	-0.065412051	2.44E-06	0.013878122
Par Accept	R AmygCON	PDS Yth	6633	13	Bpath	0.004458652	-0.051802726	-0.023672037	0.099083318	0.014352656
Par Accept	R AmygCON	PDS Yth	6633	13	Direct	0.050351281	0.00135185	0.025851566	0.03862956	0.012500084
Par Accept	R AmygCON	PDS Yth	6633	13	Indirect	0.00351278	-0.000415907	0.001548436	0.122350114	0.001002235
Par Accept	R AmygCON	PDS Yth	6633	13	Total	0.051758849	0.003041156	0.027400002	0.027477836	0.012428211
Demo Fact	ACC CA	PDS ParYth	6658	13	Apath	-0.199755745	-0.248705173	-0.224230459	0	0.012487328
Demo Fact	ACC CA	PDS ParYth	6658	13	Bpath	0.036056066	-0.027122143	0.004466962	0.781660957	0.016117186
Demo Fact	ACC CA	PDS ParYth	6658	13	Direct	-0.015523632	-0.067027078	-0.041275355	0.001681033	0.013138876
Demo Fact	ACC CA	PDS ParYth	6658	13	Indirect	0.006082524	-0.008085782	-0.001001629	0.781688397	0.00361443
Demo Fact	ACC CA	PDS ParYth	6658	13	Total	-0.017522401	-0.067031566	-0.042276983	0.000815987	0.012630121
Demo Fact	ACC CA	PDS Par	6658	13	Apath	-0.200936092	-0.244122246	-0.222529169	0	0.011017078
Demo Fact	ACC CA	PDS Par	6658	13	Bpath	0.057674273	-0.001559487	0.028057393	0.063345106	0.015110931
Demo Fact	ACC CA	PDS Par	6658	13	Direct	-0.009837835	-0.062221627	-0.036029731	0.007014852	0.013363458
Demo Fact	ACC CA	PDS Par	6658	13	Indirect	0.000376077	-0.012863254	-0.006243588	0.064513514	0.003377442
Demo Fact	ACC CA	PDS Par	6658	13	Total	-0.01685858	-0.06768806	-0.04227332	0.001113793	0.012966942
Demo Fact	ACC CA	PDS Yth	6658	13	Apath	-0.13706373	-0.190095567	-0.163579648	0	0.013528779
Demo Fact	ACC CA	PDS Yth	6658	13	Bpath	0.019982019	-0.035019401	-0.007518691	0.592059501	0.014031232
Demo Fact	ACC CA	PDS Yth	6658	13	Direct	-0.017531618	-0.069477538	-0.043504578	0.001027342	0.013251754
Demo Fact	ACC CA	PDS Yth	6658	13	Indirect	0.005732577	-0.003272767	0.001229905	0.592398079	0.002297324
Demo Fact	ACC CA	PDS Yth	6658	13	Total	-0.016835783	-0.067713564	-0.042274673	0.001125595	0.012979264
Demo Fact	ACC CT	PDS ParYth	6658	13	Apath	-0.199888932	-0.248471724	-0.224180328	0	0.012393797
Demo Fact	ACC CT	PDS ParYth	6658	13	Bpath	0.009336799	-0.05352952	-0.02209636	0.168270322	0.016037621
Demo Fact	ACC CT	PDS ParYth	6658	13	Direct	0.02975638	-0.023882963	0.002936708	0.830069283	0.013683757
Demo Fact	ACC CT	PDS ParYth	6658	13	Indirect	0.012014691	-0.002107552	0.004953569	0.169141306	0.003602679
Demo Fact	ACC CT	PDS ParYth	6658	13	Total	0.033568784	-0.017788229	0.007890278	0.547013462	0.01310152
Demo Fact	ACC CT	PDS Par	6658	13	Apath	-0.200752889	-0.243988903	-0.222370896	0	0.011029798
Demo Fact	ACC CT	PDS Par	6658	13	Bpath	-0.014607901	-0.075160065	-0.044883983	0.003665185	0.015447264
Demo Fact	ACC CT	PDS Par	6658	13	Direct	0.02449509	-0.028676126	-0.002090518	0.877516123	0.013564335
Demo Fact	ACC CT	PDS Par	6658	13	Indirect	0.016790439	0.003171345	0.009980892	0.004069043	0.003474323
Demo Fact	ACC CT	PDS Par	6658	13	Total	0.033543207	-0.01776246	0.007890374	0.546607509	0.013088421
Demo Fact	ACC CT	PDS Yth	6658	13	Apath	-0.136752678	-0.190497836	-0.163625257	0	0.013710751
Demo Fact	ACC CT	PDS Yth	6658	13	Bpath	0.029092381	-0.025737273	0.001677554	0.904536134	0.013987413
Demo Fact	ACC CT	PDS Yth	6658	13	Direct	0.034465037	-0.018121672	0.008171683	0.542434941	0.013415223
Demo Fact	ACC CT	PDS Yth	6658	13	Indirect	0.004211431	-0.004760411	-0.00027449	0.90453958	0.002288777
Demo Fact	ACC CT	PDS Yth	6658	13	Total	0.033642086	-0.017847702	0.007897192	0.547696897	0.013135391
Demo Fact	Amygdala vol	PDS ParYth	6658	13	Apath	-0.19997598	-0.248705701	-0.22434084	0	0.01243128
Demo Fact	Amygdala vol	PDS ParYth	6658	13	Bpath	0.061838608	-0.001292556	0.030273026	0.060148039	0.016105185
Demo Fact	Amygdala vol	PDS ParYth	6658	13	Direct	0.03437737	-0.017636311	0.008370529	0.528150659	0.01326904
Demo Fact	Amygdala vol	PDS ParYth	6658	13	Indirect	0.000327178	-0.01391013	-0.006791476	0.061500102	0.003632033
Demo Fact	Amygdala vol	PDS ParYth	6658	13	Total	0.026595134	-0.023437027	0.001579053	0.901540205	0.012763541
Demo Fact	Amygdala vol	PDS Par	6658	13	Apath	-0.200569075	-0.244475776	-0.222522425	0	0.011200895
Demo Fact	Amygdala vol	PDS Par	6658	13	Bpath	0.057073906	-0.000813419	0.028130244	0.056795403	0.014767446
Demo Fact	Amygdala vol	PDS Par	6658	13	Direct	0.033187001	-0.01752254	0.00783223	0.54488413	0.012936345
Demo Fact	Amygdala vol	PDS Par	6658	13	Indirect	0.000204652	-0.012723872	-0.00625961	0.057707473	0.003298153
Demo Fact	Amygdala vol	PDS Par	6658	13	Total	0.026297963	-0.023152722	0.00157262	0.900792141	0.012615202
Demo Fact	Amygdala vol	PDS Yth	6658	13	Apath	-0.136980221	-0.190452843	-0.163716532	0	0.013641226
Demo Fact	Amygdala vol	PDS Yth	6658	13	Bpath	0.037946862	-0.017212008	0.010367427	0.461260385	0.014071399
Demo Fact	Amygdala vol	PDS Yth	6658	13	Direct	0.028491793	-0.021969993	0.0032609	0.800028396	0.012873141
Demo Fact	Amygdala vol	PDS Yth	6658	13	Indirect	0.002818012	-0.006212651	-0.001697319	0.461272519	0.002303783
Demo Fact	Amygdala vol	PDS Yth	6658	13	Total	0.026314342	-0.023187181	0.001563581	0.90146027	0.012628171
Demo Fact	L AmygCON	PDS ParYth	6658	13	Apath	-0.199396487	-0.249344517	-0.224370502	0	0.012742079
Demo Fact	L AmygCON	PDS ParYth	6658	13	Bpath	-0.000664267	-0.065502055	-0.033083161	0.045486886	0.016540556
Demo Fact	L AmygCON	PDS ParYth	6658	13	Direct	0.165810198	0.111254624	0.138532411	0	0.013917494
Demo Fact	L AmygCON	PDS ParYth	6658	13	Indirect	0.014803433	4.23E-05	0.007422886	0.04870018	0.003765655
Demo Fact	L AmygCON	PDS ParYth	6658	13	Total	0.171905609	0.120004985	0.145955297	0	0.013240198
Demo Fact	L AmygCON	PDS Par	6658	13	Apath	-0.201297308	-0.244135242	-0.222716275	0	0.010928245
Demo Fact	L AmygCON	PDS Par	6658	13	Bpath	-0.02541679	-0.085875354	-0.055646072	0.000308683	0.015423386
Demo Fact	L AmygCON	PDS Par	6658	13	Direct	0.160130285	0.107385159	0.133757722	0	0.013455637
Demo Fact	L AmygCON	PDS Par	6658	13	Indirect	0.019260406	0.005526166	0.012393286	0.000404389	0.003503697
Demo Fact	L AmygCON	PDS Par	6658	13	Total	0.171599143	0.120702873	0.146151008	0	0.012983981
Demo Fact	L AmygCON	PDS Yth	6658	13	Apath	-0.137273513	-0.190004301	-0.163638907	0	0.013451979
Demo Fact	L AmygCON	PDS Yth	6658	13	Bpath	0.023219794	-0.036021949	-0.006401078	0.671894973	0.015112967
Demo Fact	L AmygCON	PDS Yth	6658	13	Direct	0.170935382	0.118933515	0.144934448	0	0.013266026
Demo Fact	L AmygCON	PDS Yth	6658	13	Indirect	0.00590177	-0.003806839	0.001047465	0.67235182	0.002476731
Demo Fact	L AmygCON	PDS Yth	6658	13	Total	0.171271368	0.12069246	0.145981914	0	0.01290302
Demo Fact	R AmygCON	PDS ParYth	6658	13	Apath	-0.199860057	-0.248727827	-0.224293942	0	0.012466497
Demo Fact	R AmygCON	PDS ParYth	6658	13	Bpath	6.19E-05	-0.062991308	-0.031464721	0.05045128	0.016085289
Demo Fact	R AmygCON	PDS ParYth	6658	13	Direct	0.13894914	0.08495788	0.11195351	4.44E-16	0.013773534
Demo Fact	R AmygCON	PDS ParYth	6658	13	Indirect	0.014194036	-7.93E-05	0.007057346	0.052602041	0.003641235
Demo Fact	R AmygCON	PDS ParYth	6658	13	Total	0.144932317	0.093089395	0.119010856	0	0.013225478
Demo Fact	R AmygCON	PDS Par	6658	13	Apath	-0.200972434	-0.244202514	-0.222587474	0	0.011028284
Demo Fact	R AmygCON	PDS Par	6658	13	Bpath	-0.021762863	-0.080607265	-0.051185064	0.000650343	0.015011603
Demo Fact	R AmygCON	PDS Par	6658	13	Direct	0.134481703	0.081118105	0.107799904	2.44E-15	0.013613413
Demo Fact	R AmygCON	PDS Par	6658	13	Indirect	0.01803462	0.004751688	0.011393154	0.000773142	0.003388565
Demo Fact	R AmygCON	PDS Par	6658	13	Total	0.145011398	0.093374719	0.119193059	0	0.013172864
Demo Fact	R AmygCON	PDS Yth	6658	13	Apath	-0.137302167	-0.18997907	-0.163640619	0	0.013438232
Demo Fact	R AmygCON	PDS Yth	6658	13	Bpath	0.022051218	-0.035415445	-0.006682114	0.648532547	0.014660132
Demo Fact	R AmygCON	PDS Yth	6658	13	Direct	0.14405498	0.091829591	0.117942285	0	0.013323048
Demo Fact	R AmygCON	PDS Yth	6658	13	Indirect	0.005800327	-0.003613397	0.001093465	0.648875343	0.002401504
Demo Fact	R AmygCON	PDS Yth	6658	13	Total	0.144422857	0.093648644	0.119035751	0	0.012952843
FamEnv Fact	ACC CA	PDS ParYth	6658	13	Apath	-0.160003374	-0.206945484	-0.183474429	0	0.011975248
FamEnv Fact	ACC CA	PDS ParYth	6658	13	Bpath	0.041686306	-0.019612961	0.011036673	0.480333434	0.015637855
FamEnv Fact	ACC CA	PDS ParYth	6658	13	Direct	0.017247886	-0.033056524	-0.007904319	0.537935901	0.012832993
FamEnv Fact	ACC CA	PDS ParYth	6658	13	Indirect	0.003602711	-0.007652605	-0.002024947	0.48066377	0.002871307
FamEnv Fact	ACC CA	PDS ParYth	6658	13	Total	0.014406222	-0.034264755	-0.009929267	0.423886671	0.012416294
FamEnv Fact	ACC CA	PDS Par	6658	13	Apath	-0.142118815	-0.183351798	-0.162735306	0	0.010518811
FamEnv Fact	ACC CA	PDS Par	6658	13	Bpath	0.066315084	0.007388273	0.036851678	0.014228334	0.015032626
FamEnv Fact	ACC CA	PDS Par	6658	13	Direct	0.020865046	-0.028802467	-0.003968711	0.754110453	0.012670517
FamEnv Fact	ACC CA	PDS Par	6658	13	Indirect	-0.00113054	-0.010863599	-0.005997069	0.015723045	0.002482969
FamEnv Fact	ACC CA	PDS Par	6658	13	Total	0.014440187	-0.034371746	-0.00996578	0.423525743	0.012452252
FamEnv Fact	ACC CA	PDS Yth	6658	13	Apath	-0.121434162	-0.171885332	-0.146659747	0	0.012870433
FamEnv Fact	ACC CA	PDS Yth	6658	13	Bpath	0.024146707	-0.030642486	-0.00324789	0.816248831	0.013977092
FamEnv Fact	ACC CA	PDS Yth	6658	13	Direct	0.014493464	-0.035322257	-0.010414397	0.412504632	0.012708326
FamEnv Fact	ACC CA	PDS Yth	6658	13	Indirect	0.004495712	-0.003543042	0.000476335	0.816324821	0.00205074
FamEnv Fact	ACC CA	PDS Yth	6658	13	Total	0.014607634	-0.034483757	-0.009938062	0.427457292	0.012523544
FamEnv Fact	ACC CT	PDS ParYth	6658	13	Apath	-0.159765077	-0.206829295	-0.183297186	0	0.012006399
FamEnv Fact	ACC CT	PDS ParYth	6658	13	Bpath	0.007042814	-0.056200426	-0.024578806	0.127649192	0.016133776
FamEnv Fact	ACC CT	PDS ParYth	6658	13	Direct	0.010029388	-0.041561968	-0.01576629	0.230945118	0.013161302
FamEnv Fact	ACC CT	PDS ParYth	6658	13	Indirect	0.010305521	-0.001295069	0.004505226	0.127921357	0.002959389
FamEnv Fact	ACC CT	PDS ParYth	6658	13	Total	0.013898317	-0.036420445	-0.011261064	0.38034627	0.012836655
FamEnv Fact	ACC CT	PDS Par	6658	13	Apath	-0.142265422	-0.182943877	-0.16260465	0	0.010377347
FamEnv Fact	ACC CT	PDS Par	6658	13	Bpath	-0.018804004	-0.078690579	-0.048747292	0.001418812	0.015277468
FamEnv Fact	ACC CT	PDS Par	6658	13	Direct	0.006794968	-0.04506669	-0.019135861	0.148073184	0.013230258
FamEnv Fact	ACC CT	PDS Par	6658	13	Indirect	0.012848477	0.003004595	0.007926536	0.001597173	0.002511241
FamEnv Fact	ACC CT	PDS Par	6658	13	Total	0.014225134	-0.036643783	-0.011209324	0.38770669	0.012977003
FamEnv Fact	ACC CT	PDS Yth	6658	13	Apath	-0.121024652	-0.172301482	-0.146663067	0	0.013081064
FamEnv Fact	ACC CT	PDS Yth	6658	13	Bpath	0.027169914	-0.027124549	2.27E-05	0.998693361	0.013850883
FamEnv Fact	ACC CT	PDS Yth	6658	13	Direct	0.014396	-0.036885774	-0.011244887	0.390038225	0.013082326
FamEnv Fact	ACC CT	PDS Yth	6658	13	Indirect	0.003978183	-0.003984836	-3.33E-06	0.998693366	0.00203142
FamEnv Fact	ACC CT	PDS Yth	6658	13	Total	0.013965653	-0.036462081	-0.011248214	0.381920121	0.012864454
FamEnv Fact	Amygdala vol	PDS ParYth	6658	13	Apath	-0.160009915	-0.207206779	-0.183608347	0	0.012040238
FamEnv Fact	Amygdala vol	PDS ParYth	6658	13	Bpath	0.059132885	-0.003230927	0.027950979	0.07893802	0.015909428
FamEnv Fact	Amygdala vol	PDS ParYth	6658	13	Direct	0.024817915	-0.024346432	0.000235741	0.985003927	0.012542156
FamEnv Fact	Amygdala vol	PDS ParYth	6658	13	Indirect	0.000653723	-0.010917789	-0.005132033	0.082120811	0.00295197
FamEnv Fact	Amygdala vol	PDS ParYth	6658	13	Total	0.018887693	-0.028680277	-0.004896292	0.686589162	0.012134909
FamEnv Fact	Amygdala vol	PDS Par	6658	13	Apath	-0.142164338	-0.183333894	-0.162749116	0	0.010502631
FamEnv Fact	Amygdala vol	PDS Par	6658	13	Bpath	0.054430197	-0.003569938	0.025430129	0.085670762	0.014796225
FamEnv Fact	Amygdala vol	PDS Par	6658	13	Direct	0.023869057	-0.025455305	-0.000793124	0.949741417	0.012582977
FamEnv Fact	Amygdala vol	PDS Par	6658	13	Indirect	0.000604576	-0.008882038	-0.004138731	0.087238213	0.002420099
FamEnv Fact	Amygdala vol	PDS Par	6658	13	Total	0.01928961	-0.02915332	-0.004931855	0.689835603	0.012358118
FamEnv Fact	Amygdala vol	PDS Yth	6658	13	Apath	-0.121050936	-0.172454285	-0.146752611	0	0.01311334
FamEnv Fact	Amygdala vol	PDS Yth	6658	13	Bpath	0.037700312	-0.018909427	0.009395443	0.515314278	0.014441525
FamEnv Fact	Amygdala vol	PDS Yth	6658	13	Direct	0.021263832	-0.028321941	-0.003529055	0.780257073	0.012649665
FamEnv Fact	Amygdala vol	PDS Yth	6658	13	Indirect	0.002772614	-0.005530226	-0.001378806	0.515072116	0.00211811
FamEnv Fact	Amygdala vol	PDS Yth	6658	13	Total	0.019468223	-0.029283943	-0.00490786	0.693125181	0.012437006
FamEnv Fact	L AmygCON	PDS ParYth	6658	13	Apath	-0.159917288	-0.207242702	-0.183579995	0	0.012073031
FamEnv Fact	L AmygCON	PDS ParYth	6658	13	Bpath	-0.013145115	-0.078263357	-0.045704236	0.005936622	0.016612102
FamEnv Fact	L AmygCON	PDS ParYth	6658	13	Direct	0.124310157	0.075755221	0.100032689	6.66E-16	0.012386691
FamEnv Fact	L AmygCON	PDS ParYth	6658	13	Indirect	0.01449081	0.002289957	0.008390383	0.007024336	0.00311252
FamEnv Fact	L AmygCON	PDS ParYth	6658	13	Total	0.131982785	0.08486336	0.108423072	0	0.012020482
FamEnv Fact	L AmygCON	PDS Par	6658	13	Apath	-0.142383066	-0.183631397	-0.163007232	0	0.010522727
FamEnv Fact	L AmygCON	PDS Par	6658	13	Bpath	-0.042053373	-0.101189611	-0.071621492	2.06E-06	0.015086052
FamEnv Fact	L AmygCON	PDS Par	6658	13	Direct	0.12134442	0.072820389	0.097082404	4.44E-15	0.012378807
FamEnv Fact	L AmygCON	PDS Par	6658	13	Indirect	0.016764439	0.006585203	0.011674821	6.93E-06	0.002596792
FamEnv Fact	L AmygCON	PDS Par	6658	13	Total	0.132650065	0.084864386	0.108757225	0	0.012190448
FamEnv Fact	L AmygCON	PDS Yth	6658	13	Apath	-0.121142555	-0.172163852	-0.146653204	0	0.013015876
FamEnv Fact	L AmygCON	PDS Yth	6658	13	Bpath	0.016286193	-0.04307	-0.013391904	0.376474135	0.015142164
FamEnv Fact	L AmygCON	PDS Yth	6658	13	Direct	0.131024346	0.081796079	0.106410212	0	0.012558462
FamEnv Fact	L AmygCON	PDS Yth	6658	13	Indirect	0.006344629	-0.002416698	0.001963966	0.379562361	0.002235073
FamEnv Fact	L AmygCON	PDS Yth	6658	13	Total	0.132337986	0.08441037	0.108374178	0	0.012226657
FamEnv Fact	R AmygCON	PDS ParYth	6658	13	Apath	-0.160233987	-0.206657191	-0.183445589	0	0.011842872
FamEnv Fact	R AmygCON	PDS ParYth	6658	13	Bpath	-0.010731764	-0.073464287	-0.042098026	0.008524608	0.016003489
FamEnv Fact	R AmygCON	PDS ParYth	6658	13	Direct	0.102742359	0.051986239	0.077364299	2.30E-09	0.012948228
FamEnv Fact	R AmygCON	PDS ParYth	6658	13	Indirect	0.013585959	0.001859435	0.007722697	0.009836237	0.002991515
FamEnv Fact	R AmygCON	PDS ParYth	6658	13	Total	0.109699303	0.060474689	0.085086996	1.24E-11	0.01255753
FamEnv Fact	R AmygCON	PDS Par	6658	13	Apath	-0.142293186	-0.183392943	-0.162843064	0	0.010484825
FamEnv Fact	R AmygCON	PDS Par	6658	13	Bpath	-0.035835352	-0.09400801	-0.064921681	1.22E-05	0.014840236
FamEnv Fact	R AmygCON	PDS Par	6658	13	Direct	0.099581298	0.050055383	0.07481834	3.18E-09	0.012634394
FamEnv Fact	R AmygCON	PDS Par	6658	13	Indirect	0.015486737	0.005657354	0.010572046	2.49E-05	0.002507542
FamEnv Fact	R AmygCON	PDS Par	6658	13	Total	0.109900644	0.060880128	0.085390386	8.60E-12	0.012505464
FamEnv Fact	R AmygCON	PDS Yth	6658	13	Apath	-0.121026168	-0.172271417	-0.146648792	0	0.013073008
FamEnv Fact	R AmygCON	PDS Yth	6658	13	Bpath	0.016066336	-0.04137858	-0.012656122	0.387791806	0.014654584
FamEnv Fact	R AmygCON	PDS Yth	6658	13	Direct	0.108383204	0.057988869	0.083186037	9.76E-11	0.012855934
FamEnv Fact	R AmygCON	PDS Yth	6658	13	Indirect	0.006088103	-0.002376093	0.001856005	0.390036763	0.002159273
FamEnv Fact	R AmygCON	PDS Yth	6658	13	Total	0.109662443	0.06042164	0.085042042	1.29E-11	0.01256166
FES Par	ACC CA	PDS ParYth	6653	13	Apath	-0.006799116	-0.054646612	-0.030722864	0.011836399	0.012206218
FES Par	ACC CA	PDS ParYth	6653	13	Bpath	0.017551289	-0.042390676	-0.012419693	0.41668224	0.015291599
FES Par	ACC CA	PDS ParYth	6653	13	Direct	0.023052073	-0.026493835	-0.001720881	0.891701837	0.012639494
FES Par	ACC CA	PDS ParYth	6653	13	Indirect	0.000579017	-0.001342154	-0.000381569	0.436247037	0.000490104
FES Par	ACC CA	PDS ParYth	6653	13	Total	0.022665346	-0.026870245	-0.00210245	0.867862378	0.012636863
FES Par	ACC CA	PDS Par	6653	13	Apath	-0.022306394	-0.063730721	-0.043018558	4.69E-05	0.010567625
FES Par	ACC CA	PDS Par	6653	13	Bpath	-0.009612749	-0.066704891	-0.03815882	0.008793692	0.01456459
FES Par	ACC CA	PDS Par	6653	13	Direct	0.024411306	-0.02544741	-0.000518052	0.967511454	0.012719294
FES Par	ACC CA	PDS Par	6653	13	Indirect	-0.000171135	-0.00311194	-0.001641537	0.028663948	0.000750219
FES Par	ACC CA	PDS Par	6653	13	Total	0.022782882	-0.027102061	-0.002159589	0.865246709	0.012725985
FES Par	ACC CA	PDS Yth	6653	13	Apath	0.020770127	-0.03153139	-0.005380632	0.686748823	0.013342469
FES Par	ACC CA	PDS Yth	6653	13	Bpath	0.028740166	-0.025319672	0.001710247	0.901306123	0.013791029
FES Par	ACC CA	PDS Yth	6653	13	Direct	0.022312319	-0.026543481	-0.002115581	0.86521233	0.012463443
FES Par	ACC CA	PDS Yth	6653	13	Indirect	9.20E-06	9.20E-06	9.20E-06	0	0
FES Par	ACC CA	PDS Yth	6653	13	Total	0.022320783	-0.026533541	-0.002106379	0.865789034	0.012463067
FES Par	ACC CT	PDS ParYth	6653	13	Apath	-0.006371857	-0.054792976	-0.030582416	0.013293908	0.012352553
FES Par	ACC CT	PDS ParYth	6653	13	Bpath	0.053794693	-0.008657679	0.022568507	0.156614468	0.01593202
FES Par	ACC CT	PDS ParYth	6653	13	Direct	0.023975182	-0.025060416	-0.000542617	0.965400981	0.012509311
FES Par	ACC CT	PDS ParYth	6653	13	Indirect	0.001777617	-0.000397218	0.000690199	0.21349338	0.000554815
FES Par	ACC CT	PDS ParYth	6653	13	Total	0.024661125	-0.024365959	0.000147583	0.990585284	0.012507139
FES Par	ACC CT	PDS Par	6653	13	Apath	-0.022392398	-0.063800041	-0.043096219	4.51E-05	0.010563368
FES Par	ACC CT	PDS Par	6653	13	Bpath	0.074739518	0.016746363	0.045742941	0.001988799	0.014794444
FES Par	ACC CT	PDS Par	6653	13	Direct	0.022844761	-0.026351717	-0.001753478	0.888884815	0.012550352
FES Par	ACC CT	PDS Par	6653	13	Indirect	0.003529508	0.000413187	0.001971348	0.013149302	0.000794995
FES Par	ACC CT	PDS Par	6653	13	Total	0.024806462	-0.024370723	0.00021787	0.986144275	0.012545431
FES Par	ACC CT	PDS Yth	6653	13	Apath	0.021345961	-0.032092455	-0.005373247	0.693470431	0.0136325
FES Par	ACC CT	PDS Yth	6653	13	Bpath	0.026495062	-0.02791064	-0.000707789	0.959328602	0.013879261
FES Par	ACC CT	PDS Yth	6653	13	Direct	0.02420317	-0.023887983	0.000157594	0.989751041	0.012268377
FES Par	ACC CT	PDS Yth	6653	13	Indirect	-3.80E-06	-3.80E-06	-3.80E-06	0	0
FES Par	ACC CT	PDS Yth	6653	13	Total	0.024195715	-0.023888134	0.000153791	0.989996841	0.012266514
FES Par	Amygdala vol	PDS ParYth	6653	13	Apath	-0.006745755	-0.055099931	-0.030922843	0.012182201	0.012335476
FES Par	Amygdala vol	PDS ParYth	6653	13	Bpath	0.005486386	-0.055170348	-0.024841981	0.108404147	0.015473941
FES Par	Amygdala vol	PDS ParYth	6653	13	Direct	0.007976651	-0.038639898	-0.015331624	0.197322556	0.011892195
FES Par	Amygdala vol	PDS ParYth	6653	13	Indirect	0.000345181	-0.00188155	-0.000768185	0.176276475	0.000568054
FES Par	Amygdala vol	PDS ParYth	6653	13	Total	0.007184023	-0.03938364	-0.016099808	0.175342951	0.011879724
FES Par	Amygdala vol	PDS Par	6653	13	Apath	-0.022723715	-0.063557679	-0.043140697	3.45E-05	0.010417019
FES Par	Amygdala vol	PDS Par	6653	13	Bpath	0.003686018	-0.053051304	-0.024682643	0.088138399	0.014474073
FES Par	Amygdala vol	PDS Par	6653	13	Direct	0.008212733	-0.038366013	-0.01507664	0.204510635	0.011882551
FES Par	Amygdala vol	PDS Par	6653	13	Indirect	0.000257139	-0.002386792	-0.001064826	0.114398849	0.000674485
FES Par	Amygdala vol	PDS Par	6653	13	Total	0.007128515	-0.039411449	-0.016141467	0.173972516	0.011872658
FES Par	Amygdala vol	PDS Yth	6653	13	Apath	0.020910826	-0.031659926	-0.00537455	0.688602513	0.013411153
FES Par	Amygdala vol	PDS Yth	6653	13	Bpath	0.019923098	-0.034676791	-0.007376847	0.596381599	0.013928799
FES Par	Amygdala vol	PDS Yth	6653	13	Direct	0.007481697	-0.03960941	-0.016063856	0.181164774	0.012013258
FES Par	Amygdala vol	PDS Yth	6653	13	Indirect	0.000202364	-0.000281658	-3.96E-05	0.748142556	0.000123477
FES Par	Amygdala vol	PDS Yth	6653	13	Total	0.00744183	-0.039648836	-0.016103503	0.180086053	0.012013146
FES Par	L AmygCON	PDS ParYth	6653	13	Apath	-0.00633912	-0.054245086	-0.030292103	0.013187495	0.012221134
FES Par	L AmygCON	PDS ParYth	6653	13	Bpath	0.09743995	0.035123862	0.066281906	3.05E-05	0.015897253
FES Par	L AmygCON	PDS ParYth	6653	13	Direct	0.042436439	-0.005055833	0.018690303	0.122912196	0.012115598
FES Par	L AmygCON	PDS ParYth	6653	13	Indirect	0.003804422	0.000211214	0.002007818	0.028496456	0.000916652
FES Par	L AmygCON	PDS ParYth	6653	13	Total	0.044458603	-0.003062361	0.020698121	0.08775613	0.012122918
FES Par	L AmygCON	PDS Par	6653	13	Apath	-0.02256592	-0.063981003	-0.043273462	4.21E-05	0.010565266
FES Par	L AmygCON	PDS Par	6653	13	Bpath	0.119393851	0.06047461	0.089934231	2.19E-09	0.015030695
FES Par	L AmygCON	PDS Par	6653	13	Direct	0.04075473	-0.006393242	0.017180744	0.153169953	0.012027765
FES Par	L AmygCON	PDS Par	6653	13	Indirect	0.00611981	0.001663721	0.003891765	0.000618194	0.001136778
FES Par	L AmygCON	PDS Par	6653	13	Total	0.044674059	-0.00252904	0.021072509	0.080128201	0.012041828
FES Par	L AmygCON	PDS Yth	6653	13	Apath	0.020883935	-0.031021245	-0.005068655	0.701875774	0.013241361
FES Par	L AmygCON	PDS Yth	6653	13	Bpath	0.058127918	0.000450487	0.029289203	0.046527036	0.014713901
FES Par	L AmygCON	PDS Yth	6653	13	Direct	0.04412835	-0.003038916	0.020544717	0.087746066	0.012032687
FES Par	L AmygCON	PDS Yth	6653	13	Indirect	0.000918586	-0.000621672	0.000148457	0.705564428	0.00039293
FES Par	L AmygCON	PDS Yth	6653	13	Total	0.044296956	-0.002910608	0.020693174	0.085745788	0.012042967
FES Par	R AmygCON	PDS ParYth	6653	13	Apath	-0.00614836	-0.054383454	-0.030265907	0.01390828	0.012305097
FES Par	R AmygCON	PDS ParYth	6653	13	Bpath	0.090247329	0.028119754	0.059183542	0.000188332	0.015849162
FES Par	R AmygCON	PDS ParYth	6653	13	Direct	0.02994684	-0.018672653	0.005637093	0.649477274	0.01240316
FES Par	R AmygCON	PDS ParYth	6653	13	Indirect	0.003500796	8.17E-05	0.001791244	0.040012421	0.000872237
FES Par	R AmygCON	PDS ParYth	6653	13	Total	0.03177412	-0.016917446	0.007428337	0.549826379	0.012421546
FES Par	R AmygCON	PDS Par	6653	13	Apath	-0.022076379	-0.063857085	-0.042966732	5.55E-05	0.010658539
FES Par	R AmygCON	PDS Par	6653	13	Bpath	0.108362437	0.051151279	0.079756858	4.64E-08	0.014594951
FES Par	R AmygCON	PDS Par	6653	13	Direct	0.028457766	-0.019787952	0.004334907	0.724682361	0.012307807
FES Par	R AmygCON	PDS Par	6653	13	Indirect	0.005467217	0.001386566	0.003426892	0.000995069	0.001041002
FES Par	R AmygCON	PDS Par	6653	13	Total	0.031929298	-0.016405701	0.007761798	0.529037901	0.012330583
FES Par	R AmygCON	PDS Yth	6653	13	Apath	0.020772042	-0.031083734	-0.005155846	0.696724905	0.013228757
FES Par	R AmygCON	PDS Yth	6653	13	Bpath	0.053946272	-0.003306104	0.025320084	0.082988501	0.014605466
FES Par	R AmygCON	PDS Yth	6653	13	Direct	0.031320279	-0.016730846	0.007294717	0.551783024	0.012258165
FES Par	R AmygCON	PDS Yth	6653	13	Indirect	0.000802794	-0.000541701	0.000130546	0.703490245	0.00034299
FES Par	R AmygCON	PDS Yth	6653	13	Total	0.031458095	-0.016607569	0.007425263	0.544808988	0.012261874
FES Yth	ACC CA	PDS ParYth	6640	13	Apath	-0.053391354	-0.103329232	-0.078360293	7.70E-10	0.012739489
FES Yth	ACC CA	PDS ParYth	6640	13	Bpath	0.016494467	-0.042854555	-0.013180044	0.38401341	0.015140335
FES Yth	ACC CA	PDS ParYth	6640	13	Direct	0.018951203	-0.030580632	-0.005814714	0.645391343	0.012635904
FES Yth	ACC CA	PDS ParYth	6640	13	Indirect	0.001313723	-0.003379307	-0.001032792	0.388326592	0.001197224
FES Yth	ACC CA	PDS ParYth	6640	13	Total	0.01782797	-0.031522983	-0.006847507	0.586513789	0.01258976
FES Yth	ACC CA	PDS Par	6640	13	Apath	-0.017499771	-0.058950405	-0.038225088	0.000300472	0.010574336
FES Yth	ACC CA	PDS Par	6640	13	Bpath	-0.00878577	-0.066848894	-0.037817332	0.010676749	0.014812294
FES Yth	ACC CA	PDS Par	6640	13	Direct	0.018600931	-0.029483649	-0.005441359	0.657340586	0.0122667
FES Yth	ACC CA	PDS Par	6640	13	Indirect	-0.000105245	-0.002785897	-0.001445571	0.034526935	0.000683853
FES Yth	ACC CA	PDS Par	6640	13	Total	0.017141417	-0.030915277	-0.00688693	0.574280386	0.012259586
FES Yth	ACC CA	PDS Yth	6640	13	Apath	-0.072006574	-0.125203256	-0.098604915	3.70E-13	0.013570831
FES Yth	ACC CA	PDS Yth	6640	13	Bpath	0.02878544	-0.025543957	0.001620742	0.906908901	0.013859795
FES Yth	ACC CA	PDS Yth	6640	13	Direct	0.017428917	-0.031430647	-0.007000865	0.574341784	0.012464403
FES Yth	ACC CA	PDS Yth	6640	13	Indirect	0.002840012	-0.002520386	0.000159813	0.90696514	0.001367474
FES Yth	ACC CA	PDS Yth	6640	13	Total	0.017460423	-0.031142526	-0.006841052	0.581123131	0.012398939
FES Yth	ACC CT	PDS ParYth	6640	13	Apath	-0.053855964	-0.102767843	-0.078311903	3.47E-10	0.012477749
FES Yth	ACC CT	PDS ParYth	6640	13	Bpath	0.054442272	-0.007877898	0.023282187	0.143072253	0.015898295
FES Yth	ACC CT	PDS ParYth	6640	13	Direct	0.017862447	-0.032129213	-0.007133383	0.575929538	0.012753209
FES Yth	ACC CT	PDS ParYth	6640	13	Indirect	0.004310344	-0.0006638	0.001823272	0.150760764	0.001268938
FES Yth	ACC CT	PDS ParYth	6640	13	Total	0.019610006	-0.030230227	-0.00531011	0.676210701	0.012714579
FES Yth	ACC CT	PDS Par	6640	13	Apath	-0.016822614	-0.059293947	-0.038058281	0.000443709	0.010834723
FES Yth	ACC CT	PDS Par	6640	13	Bpath	0.07444875	0.015851271	0.04515001	0.002524843	0.014948611
FES Yth	ACC CT	PDS Par	6640	13	Direct	0.017655495	-0.031625668	-0.006985087	0.578478481	0.012571956
FES Yth	ACC CT	PDS Par	6640	13	Indirect	0.00316934	0.000267324	0.001718332	0.02028392	0.000740324
FES Yth	ACC CT	PDS Par	6640	13	Total	0.019386536	-0.029920045	-0.005266755	0.675426	0.012578441
FES Yth	ACC CT	PDS Yth	6640	13	Apath	-0.072183703	-0.125062019	-0.098622861	2.65E-13	0.013489614
FES Yth	ACC CT	PDS Yth	6640	13	Bpath	0.027708248	-0.027978012	-0.000134882	0.992424406	0.01420594
FES Yth	ACC CT	PDS Yth	6640	13	Direct	0.019536699	-0.030153713	-0.005308507	0.675382598	0.012676359
FES Yth	ACC CT	PDS Yth	6640	13	Indirect	0.002732728	-0.002759333	-1.33E-05	0.992424576	0.001401062
FES Yth	ACC CT	PDS Yth	6640	13	Total	0.019415377	-0.030058996	-0.005321809	0.673276959	0.012621245
FES Yth	Amygdala vol	PDS ParYth	6640	13	Apath	-0.053949381	-0.102656122	-0.078302751	2.94E-10	0.012425418
FES Yth	Amygdala vol	PDS ParYth	6640	13	Bpath	0.004954941	-0.056831701	-0.02593838	0.099844526	0.015762188
FES Yth	Amygdala vol	PDS ParYth	6640	13	Direct	0.027172513	-0.020288574	0.00344197	0.776195244	0.012107642
FES Yth	Amygdala vol	PDS ParYth	6640	13	Indirect	0.000471044	-0.004533138	-0.002031047	0.111613956	0.0012766
FES Yth	Amygdala vol	PDS ParYth	6640	13	Total	0.024895633	-0.022073787	0.001410923	0.906264611	0.011982215
FES Yth	Amygdala vol	PDS Par	6640	13	Apath	-0.017394838	-0.059031746	-0.038213292	0.000321155	0.010621855
FES Yth	Amygdala vol	PDS Par	6640	13	Bpath	0.003868201	-0.052958631	-0.024545215	0.09042985	0.014496907
FES Yth	Amygdala vol	PDS Par	6640	13	Direct	0.026055212	-0.021391912	0.00233165	0.847246106	0.01210408
FES Yth	Amygdala vol	PDS Par	6640	13	Indirect	0.000251391	-0.002127298	-0.000937953	0.122179923	0.000606819
FES Yth	Amygdala vol	PDS Par	6640	13	Total	0.025080508	-0.022293115	0.001393696	0.90819043	0.01208533
FES Yth	Amygdala vol	PDS Yth	6640	13	Apath	-0.072439743	-0.124934697	-0.09868722	1.72E-13	0.013391816
FES Yth	Amygdala vol	PDS Yth	6640	13	Bpath	0.019078828	-0.036798538	-0.008859855	0.534244678	0.014254692
FES Yth	Amygdala vol	PDS Yth	6640	13	Direct	0.026187047	-0.021594739	0.002296154	0.850584913	0.012189455
FES Yth	Amygdala vol	PDS Yth	6640	13	Indirect	0.001885412	-0.003634121	-0.000874354	0.534626229	0.00140807
FES Yth	Amygdala vol	PDS Yth	6640	13	Total	0.025093892	-0.022250293	0.0014218	0.906289605	0.01207782
FES Yth	L AmygCON	PDS ParYth	6640	13	Apath	-0.053916426	-0.103286748	-0.078601587	4.35E-10	0.012594701
FES Yth	L AmygCON	PDS ParYth	6640	13	Bpath	0.0970702	0.033049007	0.065059603	6.79E-05	0.016332237
FES Yth	L AmygCON	PDS ParYth	6640	13	Direct	0.06365345	0.014730977	0.039192214	0.001687818	0.012480452
FES Yth	L AmygCON	PDS ParYth	6640	13	Indirect	0.008086429	0.002141148	0.005113788	0.000747068	0.001516681
FES Yth	L AmygCON	PDS ParYth	6640	13	Total	0.068585009	0.020026995	0.044306002	0.00034799	0.012387476
FES Yth	L AmygCON	PDS Par	6640	13	Apath	-0.017385539	-0.059118012	-0.038251776	0.00032691	0.010646235
FES Yth	L AmygCON	PDS Par	6640	13	Bpath	0.119255649	0.059372258	0.089313953	5.02E-09	0.015276656
FES Yth	L AmygCON	PDS Par	6640	13	Direct	0.065747947	0.016354665	0.041051306	0.001122416	0.012600559
FES Yth	L AmygCON	PDS Par	6640	13	Indirect	0.005586754	0.00124608	0.003416417	0.00203374	0.001107335
FES Yth	L AmygCON	PDS Par	6640	13	Total	0.069211369	0.019724077	0.044467723	0.000427781	0.012624541
FES Yth	L AmygCON	PDS Yth	6640	13	Apath	-0.072308971	-0.125277278	-0.098793124	2.65E-13	0.013512572
FES Yth	L AmygCON	PDS Yth	6640	13	Bpath	0.0550338	-0.003055327	0.025989237	0.079467072	0.014818927
FES Yth	L AmygCON	PDS Yth	6640	13	Direct	0.067239244	0.015787659	0.041513451	0.001562736	0.013125646
FES Yth	L AmygCON	PDS Yth	6640	13	Indirect	0.005515859	-0.000380743	0.002567558	0.087849106	0.001504263
FES Yth	L AmygCON	PDS Yth	6640	13	Total	0.069505269	0.01865675	0.044081009	0.000678262	0.012971799
FES Yth	R AmygCON	PDS ParYth	6640	13	Apath	-0.054249278	-0.102375487	-0.078312382	1.79E-10	0.01227732
FES Yth	R AmygCON	PDS ParYth	6640	13	Bpath	0.087426706	0.025268549	0.056347628	0.00038015	0.015856964
FES Yth	R AmygCON	PDS ParYth	6640	13	Direct	0.076020055	0.022198561	0.049109308	0.000347919	0.013730225
FES Yth	R AmygCON	PDS ParYth	6640	13	Indirect	0.007177364	0.00164807	0.004412717	0.001757944	0.00141056
FES Yth	R AmygCON	PDS ParYth	6640	13	Total	0.080307886	0.026736164	0.053522025	8.99E-05	0.013666507
FES Yth	R AmygCON	PDS Par	6640	13	Apath	-0.017268327	-0.059450494	-0.038359411	0.000364294	0.010760955
FES Yth	R AmygCON	PDS Par	6640	13	Bpath	0.107195072	0.048658407	0.077926739	1.80E-07	0.014933097
FES Yth	R AmygCON	PDS Par	6640	13	Direct	0.077819808	0.023528867	0.050674337	0.000253398	0.013849984
FES Yth	R AmygCON	PDS Par	6640	13	Indirect	0.004990724	0.000987723	0.002989224	0.003420405	0.001021192
FES Yth	R AmygCON	PDS Par	6640	13	Total	0.080875627	0.026451495	0.053663561	0.000111022	0.013883962
FES Yth	R AmygCON	PDS Yth	6640	13	Apath	-0.072150635	-0.125156367	-0.098653501	2.97E-13	0.013522119
FES Yth	R AmygCON	PDS Yth	6640	13	Bpath	0.051013242	-0.008898062	0.02105759	0.168273079	0.015283777
FES Yth	R AmygCON	PDS Yth	6640	13	Direct	0.078263831	0.024225256	0.051244544	0.000201403	0.013785604
FES Yth	R AmygCON	PDS Yth	6640	13	Indirect	0.005087749	-0.000932939	0.002077405	0.176199647	0.001535918
FES Yth	R AmygCON	PDS Yth	6640	13	Total	0.080047046	0.026596851	0.053321949	9.21E-05	0.013635504
Par Fact	ACC CA	PDS ParYth	6656	13	Apath	-0.02390646	-0.072270528	-0.048088494	9.72E-05	0.012337999
Par Fact	ACC CA	PDS ParYth	6656	13	Bpath	0.041086867	-0.017681895	0.011702486	0.435057731	0.014992307
Par Fact	ACC CA	PDS ParYth	6656	13	Direct	0.021928443	-0.02700288	-0.002537219	0.83893288	0.01248271
Par Fact	ACC CA	PDS ParYth	6656	13	Indirect	0.000875139	-0.002000649	-0.000562755	0.443034162	0.000733633
Par Fact	ACC CA	PDS ParYth	6656	13	Total	0.021310952	-0.027510899	-0.003099974	0.803439489	0.012454782
Par Fact	ACC CA	PDS Par	6656	13	Apath	-0.035853408	-0.076659951	-0.056256679	6.51E-08	0.010410024
Par Fact	ACC CA	PDS Par	6656	13	Bpath	0.066373215	0.008973945	0.03767358	0.010087502	0.01464294
Par Fact	ACC CA	PDS Par	6656	13	Direct	0.023697702	-0.02575081	-0.001026554	0.93514139	0.012614648
Par Fact	ACC CA	PDS Par	6656	13	Indirect	-0.000328116	-0.003910665	-0.002119391	0.020396157	0.000913932
Par Fact	ACC CA	PDS Par	6656	13	Total	0.021517268	-0.027809157	-0.003145945	0.802583113	0.012583503
Par Fact	ACC CA	PDS Yth	6656	13	Apath	0.004422725	-0.048099	-0.021838138	0.103127593	0.013398645
Par Fact	ACC CA	PDS Yth	6656	13	Bpath	0.025129273	-0.029416603	-0.002143665	0.877567135	0.01391502
Par Fact	ACC CA	PDS Yth	6656	13	Direct	0.021340235	-0.02763425	-0.003147007	0.801128318	0.012493721
Par Fact	ACC CA	PDS Yth	6656	13	Indirect	0.000647827	-0.0005542	4.68E-05	0.878663285	0.000306645
Par Fact	ACC CA	PDS Yth	6656	13	Total	0.021386828	-0.027587216	-0.003100194	0.804024249	0.012493608
Par Fact	ACC CT	PDS ParYth	6656	13	Apath	-0.023827156	-0.072003188	-0.047915172	9.67E-05	0.01229003
Par Fact	ACC CT	PDS ParYth	6656	13	Bpath	0.008476841	-0.05295742	-0.02224029	0.15587474	0.015672293
Par Fact	ACC CT	PDS ParYth	6656	13	Direct	0.022023634	-0.02736573	-0.002671048	0.832110648	0.012599559
Par Fact	ACC CT	PDS ParYth	6656	13	Indirect	0.002614344	-0.000483049	0.001065647	0.177453436	0.000790166
Par Fact	ACC CT	PDS ParYth	6656	13	Total	0.023052562	-0.026263364	-0.001605401	0.898460018	0.012580825
Par Fact	ACC CT	PDS Par	6656	13	Apath	-0.035959938	-0.076614175	-0.056287056	5.72E-08	0.01037117
Par Fact	ACC CT	PDS Par	6656	13	Bpath	-0.017257514	-0.074501611	-0.045879563	0.00167962	0.014603354
Par Fact	ACC CT	PDS Par	6656	13	Direct	0.020020579	-0.02828476	-0.004132091	0.737387584	0.012323017
Par Fact	ACC CT	PDS Par	6656	13	Indirect	0.004433953	0.000730898	0.002582426	0.006263315	0.000944674
Par Fact	ACC CT	PDS Par	6656	13	Total	0.022582286	-0.025681617	-0.001549665	0.899841417	0.012312446
Par Fact	ACC CT	PDS Yth	6656	13	Apath	0.003616294	-0.047285773	-0.02183474	0.092670481	0.01298546
Par Fact	ACC CT	PDS Yth	6656	13	Bpath	0.02816951	-0.026059517	0.001054997	0.939212168	0.01383419
Par Fact	ACC CT	PDS Yth	6656	13	Direct	0.022673752	-0.025838815	-0.001582532	0.898250097	0.012375882
Par Fact	ACC CT	PDS Yth	6656	13	Indirect	0.00057073	-0.000616802	-2.30E-05	0.939388696	0.000302947
Par Fact	ACC CT	PDS Yth	6656	13	Total	0.022632988	-0.025844123	-0.001605567	0.896702165	0.012366837
Par Fact	Amygdala vol	PDS ParYth	6656	13	Apath	-0.024794248	-0.07175554	-0.048274894	5.59E-05	0.011980141
Par Fact	Amygdala vol	PDS ParYth	6656	13	Bpath	0.056575215	-0.005506526	0.025534344	0.10690228	0.01583747
Par Fact	Amygdala vol	PDS ParYth	6656	13	Direct	0.009153889	-0.037949011	-0.014397561	0.230849838	0.012016267
Par Fact	Amygdala vol	PDS ParYth	6656	13	Indirect	0.000383389	-0.002848724	-0.001232668	0.134917624	0.000824534
Par Fact	Amygdala vol	PDS ParYth	6656	13	Total	0.007870171	-0.039130629	-0.015630229	0.192376326	0.01199022
Par Fact	Amygdala vol	PDS Par	6656	13	Apath	-0.035905435	-0.076837095	-0.056371265	6.72E-08	0.010441942
Par Fact	Amygdala vol	PDS Par	6656	13	Bpath	0.053371949	-0.003724	0.024823974	0.088326477	0.014565561
Par Fact	Amygdala vol	PDS Par	6656	13	Direct	0.009243617	-0.037765281	-0.014260832	0.234373919	0.011992286
Par Fact	Amygdala vol	PDS Par	6656	13	Indirect	0.000278428	-0.003077146	-0.001399359	0.102110106	0.000856029
Par Fact	Amygdala vol	PDS Par	6656	13	Total	0.007800126	-0.039120509	-0.015660191	0.190767572	0.01196977
Par Fact	Amygdala vol	PDS Yth	6656	13	Apath	0.00395616	-0.047646797	-0.021845319	0.097026914	0.013164262
Par Fact	Amygdala vol	PDS Yth	6656	13	Bpath	0.035211919	-0.01913796	0.008036979	0.562144794	0.01386502
Par Fact	Amygdala vol	PDS Yth	6656	13	Direct	0.007840216	-0.038746272	-0.015453028	0.193510322	0.011884526
Par Fact	Amygdala vol	PDS Yth	6656	13	Indirect	0.000447282	-0.000798423	-0.00017557	0.58062184	0.000317788
Par Fact	Amygdala vol	PDS Yth	6656	13	Total	0.007662715	-0.038919911	-0.015628598	0.188460655	0.011883541
Par Fact	L AmygCON	PDS ParYth	6656	13	Apath	-0.024068724	-0.07168451	-0.047876617	8.10E-05	0.012147107
Par Fact	L AmygCON	PDS ParYth	6656	13	Bpath	-0.034330831	-0.09741355	-0.065872191	4.25E-05	0.016092826
Par Fact	L AmygCON	PDS ParYth	6656	13	Direct	0.04795358	0.000301931	0.024127755	0.047166567	0.012156257
Par Fact	L AmygCON	PDS ParYth	6656	13	Indirect	0.005278034	0.001029441	0.003153738	0.00361696	0.001083845
Par Fact	L AmygCON	PDS ParYth	6656	13	Total	0.051114058	0.003448928	0.027281493	0.024858146	0.012159695
Par Fact	L AmygCON	PDS Par	6656	13	Apath	-0.035959179	-0.077159722	-0.05655945	7.40E-08	0.010510536
Par Fact	L AmygCON	PDS Par	6656	13	Bpath	-0.059323221	-0.119509432	-0.089416326	5.76E-09	0.015353907
Par Fact	L AmygCON	PDS Par	6656	13	Direct	0.04628583	-0.001234735	0.022525547	0.063153141	0.012122816
Par Fact	L AmygCON	PDS Par	6656	13	Indirect	0.00757789	0.002536787	0.005057338	8.40E-05	0.001286019
Par Fact	L AmygCON	PDS Par	6656	13	Total	0.051398085	0.003767686	0.027582885	0.02320514	0.012150835
Par Fact	L AmygCON	PDS Yth	6656	13	Apath	0.004038171	-0.047296669	-0.021629249	0.098614221	0.013095863
Par Fact	L AmygCON	PDS Yth	6656	13	Bpath	-0.000652464	-0.057371928	-0.029012196	0.044957026	0.014469517
Par Fact	L AmygCON	PDS Yth	6656	13	Direct	0.050296191	0.003094287	0.026695239	0.026627733	0.012041523
Par Fact	L AmygCON	PDS Yth	6656	13	Indirect	0.001587681	-0.000332657	0.000627512	0.200221331	0.000489891
Par Fact	L AmygCON	PDS Yth	6656	13	Total	0.050918444	0.003727058	0.027322751	0.023234892	0.01203884
Par Fact	R AmygCON	PDS ParYth	6656	13	Apath	-0.023678713	-0.071653774	-0.047666243	9.83E-05	0.012238761
Par Fact	R AmygCON	PDS ParYth	6656	13	Bpath	-0.028201755	-0.089093137	-0.058647446	0.000159704	0.015533801
Par Fact	R AmygCON	PDS ParYth	6656	13	Direct	0.0333834	-0.013624053	0.009879674	0.410018521	0.011991917
Par Fact	R AmygCON	PDS ParYth	6656	13	Indirect	0.004755652	0.000835355	0.002795503	0.005186124	0.001000094
Par Fact	R AmygCON	PDS ParYth	6656	13	Total	0.036166499	-0.010816145	0.012675177	0.290267588	0.011985589
Par Fact	R AmygCON	PDS Par	6656	13	Apath	-0.035545652	-0.077020127	-0.05628289	1.04E-07	0.010580418
Par Fact	R AmygCON	PDS Par	6656	13	Bpath	-0.050855367	-0.107987324	-0.079421345	5.06E-08	0.014574747
Par Fact	R AmygCON	PDS Par	6656	13	Direct	0.032059121	-0.015112321	0.0084734	0.481347969	0.012033752
Par Fact	R AmygCON	PDS Par	6656	13	Indirect	0.006758433	0.002181693	0.004470063	0.000128895	0.001167557
Par Fact	R AmygCON	PDS Par	6656	13	Total	0.036564761	-0.010677835	0.012943463	0.282833159	0.012051904
Par Fact	R AmygCON	PDS Yth	6656	13	Apath	0.004302472	-0.04753296	-0.021615244	0.102132923	0.013223568
Par Fact	R AmygCON	PDS Yth	6656	13	Bpath	0.003656209	-0.053727944	-0.025035867	0.087227546	0.014639083
Par Fact	R AmygCON	PDS Yth	6656	13	Direct	0.036213836	-0.011870043	0.012171896	0.321058071	0.012266521
Par Fact	R AmygCON	PDS Yth	6656	13	Indirect	0.001450786	-0.000368473	0.000541156	0.243605862	0.000464105
Par Fact	R AmygCON	PDS Yth	6656	13	Total	0.036729585	-0.011303479	0.012713053	0.299503415	0.012253558
PMON	ACC CA	PDS ParYth	6644	13	Apath	-0.052446882	-0.102756959	-0.07760192	1.48E-09	0.012834439
PMON	ACC CA	PDS ParYth	6644	13	Bpath	0.043719815	-0.016017184	0.013851315	0.363392314	0.015239311
PMON	ACC CA	PDS ParYth	6644	13	Direct	0.048198792	-0.000525619	0.023836586	0.05515193	0.012429925
PMON	ACC CA	PDS ParYth	6644	13	Indirect	0.001265923	-0.0034157	-0.001074889	0.368117362	0.001194314
PMON	ACC CA	PDS ParYth	6644	13	Total	0.047015998	-0.001492603	0.022761698	0.065863963	0.01237487
PMON	ACC CA	PDS Par	6644	13	Apath	-0.025139862	-0.06838106	-0.046760461	2.25E-05	0.011031121
PMON	ACC CA	PDS Par	6644	13	Bpath	0.068127546	0.010824128	0.039475837	0.006925511	0.014618487
PMON	ACC CA	PDS Par	6644	13	Direct	0.049035765	0.000118222	0.024576994	0.048902867	0.012479194
PMON	ACC CA	PDS Par	6644	13	Indirect	-0.000252616	-0.0034392	-0.001845908	0.023164162	0.000812919
PMON	ACC CA	PDS Par	6644	13	Total	0.047131169	-0.001668998	0.022731086	0.067865346	0.012449251
PMON	ACC CA	PDS Yth	6644	13	Apath	-0.050190599	-0.105020437	-0.077605518	2.89E-08	0.01398746
PMON	ACC CA	PDS Yth	6644	13	Bpath	0.026477014	-0.028794423	-0.001158704	0.93450601	0.014100115
PMON	ACC CA	PDS Yth	6644	13	Direct	0.047502914	-0.002213961	0.022644477	0.074195778	0.012683109
PMON	ACC CA	PDS Yth	6644	13	Indirect	0.002234344	-0.0020545	8.99E-05	0.934498016	0.001094113
PMON	ACC CA	PDS Yth	6644	13	Total	0.047464277	-0.00199548	0.022734398	0.071574923	0.012617517
PMON	ACC CT	PDS ParYth	6644	13	Apath	-0.052316012	-0.102938168	-0.07762709	1.84E-09	0.012914053
PMON	ACC CT	PDS ParYth	6644	13	Bpath	0.005063344	-0.057458104	-0.02619738	0.100485215	0.015949642
PMON	ACC CT	PDS ParYth	6644	13	Direct	-0.01173311	-0.062398551	-0.03706583	0.004134132	0.012925095
PMON	ACC CT	PDS ParYth	6644	13	Indirect	0.004536262	-0.000469009	0.002033626	0.111237679	0.001276878
PMON	ACC CT	PDS ParYth	6644	13	Total	-0.00979371	-0.060270698	-0.035032204	0.006517909	0.012877019
PMON	ACC CT	PDS Par	6644	13	Apath	-0.025153977	-0.068521007	-0.046837492	2.30E-05	0.011063221
PMON	ACC CT	PDS Par	6644	13	Bpath	-0.019378191	-0.076375099	-0.047876645	0.000992347	0.014540295
PMON	ACC CT	PDS Par	6644	13	Direct	-0.012446642	-0.061994639	-0.03722064	0.00323305	0.012640027
PMON	ACC CT	PDS Par	6644	13	Indirect	0.003894246	0.000590598	0.002242422	0.007797021	0.000842783
PMON	ACC CT	PDS Par	6644	13	Total	-0.010203723	-0.059752713	-0.034978218	0.005653959	0.012640281
PMON	ACC CT	PDS Yth	6644	13	Apath	-0.050892972	-0.104299553	-0.077596262	1.23E-08	0.013624378
PMON	ACC CT	PDS Yth	6644	13	Bpath	0.025680733	-0.02820614	-0.001262703	0.926814323	0.013746904
PMON	ACC CT	PDS Yth	6644	13	Direct	-0.010085207	-0.060085156	-0.035085181	0.00594807	0.012755323
PMON	ACC CT	PDS Yth	6644	13	Indirect	0.002188459	-0.001992497	9.80E-05	0.926806213	0.00106659
PMON	ACC CT	PDS Yth	6644	13	Total	-0.010042032	-0.059932369	-0.0349872	0.005978189	0.012727361
PMON	Amygdala vol	PDS ParYth	6644	13	Apath	-0.052975602	-0.102242828	-0.077609215	6.62E-10	0.012568401
PMON	Amygdala vol	PDS ParYth	6644	13	Bpath	0.057105915	-0.004067129	0.026519393	0.089254185	0.015605655
PMON	Amygdala vol	PDS ParYth	6644	13	Direct	0.023842871	-0.025054272	-0.000605701	0.961272273	0.01247399
PMON	Amygdala vol	PDS ParYth	6644	13	Indirect	0.00044096	-0.004557259	-0.002058149	0.106498251	0.001275079
PMON	Amygdala vol	PDS ParYth	6644	13	Total	0.021608277	-0.026935976	-0.00266385	0.829685648	0.012383965
PMON	Amygdala vol	PDS Par	6644	13	Apath	-0.024787766	-0.06868374	-0.046735753	3.00E-05	0.011198158
PMON	Amygdala vol	PDS Par	6644	13	Bpath	0.052936814	-0.002861598	0.025037608	0.078589042	0.01423455
PMON	Amygdala vol	PDS Par	6644	13	Direct	0.022675907	-0.025766808	-0.001545451	0.900479162	0.012358063
PMON	Amygdala vol	PDS Par	6644	13	Indirect	0.000251757	-0.00259206	-0.001170151	0.106757224	0.000725477
PMON	Amygdala vol	PDS Par	6644	13	Total	0.0214189	-0.026850104	-0.002715602	0.825455163	0.012313748
PMON	Amygdala vol	PDS Yth	6644	13	Apath	-0.050399381	-0.104879106	-0.077639244	2.32E-08	0.013898144
PMON	Amygdala vol	PDS Yth	6644	13	Bpath	0.036751603	-0.017826016	0.009462794	0.496728532	0.013923118
PMON	Amygdala vol	PDS Yth	6644	13	Direct	0.022434548	-0.026352753	-0.001959102	0.874922836	0.012445969
PMON	Amygdala vol	PDS Yth	6644	13	Indirect	0.0014033	-0.002872668	-0.000734684	0.500622687	0.001090828
PMON	Amygdala vol	PDS Yth	6644	13	Total	0.021633782	-0.027021355	-0.002693787	0.828187765	0.012412253
PMON	L AmygCON	PDS ParYth	6644	13	Apath	-0.052260533	-0.103132085	-0.077696309	2.14E-09	0.012977675
PMON	L AmygCON	PDS ParYth	6644	13	Bpath	-0.032861625	-0.096146464	-0.064504044	6.46E-05	0.016144388
PMON	L AmygCON	PDS ParYth	6644	13	Direct	0.059865386	0.007863089	0.033864237	0.010689679	0.013266136
PMON	L AmygCON	PDS ParYth	6644	13	Indirect	0.007951908	0.002071544	0.005011726	0.000835125	0.00150012
PMON	L AmygCON	PDS ParYth	6644	13	Total	0.064624534	0.013127393	0.038875963	0.003084265	0.013137267
PMON	L AmygCON	PDS Par	6644	13	Apath	-0.024819026	-0.068931577	-0.046875302	3.11E-05	0.011253409
PMON	L AmygCON	PDS Par	6644	13	Bpath	-0.058634523	-0.119192877	-0.0889137	8.65E-09	0.015448844
PMON	L AmygCON	PDS Par	6644	13	Direct	0.061081787	0.009234583	0.035158185	0.007857134	0.013226571
PMON	L AmygCON	PDS Par	6644	13	Indirect	0.006571113	0.0017646	0.004167857	0.000676142	0.001226174
PMON	L AmygCON	PDS Par	6644	13	Total	0.065283958	0.013368125	0.039326041	0.002984497	0.013244078
PMON	L AmygCON	PDS Yth	6644	13	Apath	-0.050496577	-0.104567043	-0.07753181	1.90E-08	0.01379374
PMON	L AmygCON	PDS Yth	6644	13	Bpath	0.002925032	-0.055036371	-0.02605567	0.07804494	0.014786344
PMON	L AmygCON	PDS Yth	6644	13	Direct	0.063648824	0.009814679	0.036731751	0.007481426	0.013733453
PMON	L AmygCON	PDS Yth	6644	13	Indirect	0.004388321	-0.000348035	0.002020143	0.094539765	0.001208276
PMON	L AmygCON	PDS Yth	6644	13	Total	0.065320482	0.012183307	0.038751895	0.004253457	0.013555651
PMON	R AmygCON	PDS ParYth	6644	13	Apath	-0.052789204	-0.10309089	-0.077940047	1.25E-09	0.012832298
PMON	R AmygCON	PDS ParYth	6644	13	Bpath	-0.02806135	-0.090130649	-0.059096	0.000189851	0.015834296
PMON	R AmygCON	PDS ParYth	6644	13	Direct	0.04081208	-0.012495566	0.014158257	0.297822555	0.013599139
PMON	R AmygCON	PDS ParYth	6644	13	Indirect	0.007510002	0.001701888	0.004605945	0.001879903	0.001481689
PMON	R AmygCON	PDS ParYth	6644	13	Total	0.045242307	-0.007713903	0.018764202	0.164843411	0.013509486
PMON	R AmygCON	PDS Par	6644	13	Apath	-0.025059818	-0.068736977	-0.046898398	2.56E-05	0.011142337
PMON	R AmygCON	PDS Par	6644	13	Bpath	-0.050079212	-0.107182054	-0.078630633	6.75E-08	0.014567319
PMON	R AmygCON	PDS Par	6644	13	Direct	0.041605956	-0.010661931	0.015472013	0.245905303	0.01333389
PMON	R AmygCON	PDS Par	6644	13	Indirect	0.005902241	0.00147306	0.003687651	0.001099845	0.001129914
PMON	R AmygCON	PDS Par	6644	13	Total	0.045293299	-0.006973972	0.019159663	0.150737386	0.013333732
PMON	R AmygCON	PDS Yth	6644	13	Apath	-0.051203503	-0.104172471	-0.077687987	8.96E-09	0.01351274
PMON	R AmygCON	PDS Yth	6644	13	Bpath	0.004284336	-0.053242335	-0.024479	0.095310795	0.014675441
PMON	R AmygCON	PDS Yth	6644	13	Direct	0.042702945	-0.009203958	0.016749494	0.205908796	0.0132418
PMON	R AmygCON	PDS Yth	6644	13	Indirect	0.00423397	-0.000430521	0.001901724	0.110006439	0.001189943
PMON	R AmygCON	PDS Yth	6644	13	Total	0.0445194	-0.007216965	0.018651218	0.157610567	0.013198295
